# Supplementary material for: Cobalt Iron Oxide (CoFe2O4) Nanoparticles Induced Toxicity in Rabbits
Source: Vet Sci. 2023 Aug 9;10(8):514. doi: 10.3390/vetsci10080514 (PMC10459303; doi:10.3390/vetsci10080514)
Supplement: Supplementary file 1 [file vetsci-10-00514-s001.zip]

Archive with 1 entries (1 files):
- vetsci-2502424-supplementary.pdf
